# Supplementary material for: The Interplay between GSK3β and Tau Ser262 Phosphorylation during the Progression of Tau Pathology
Source: Int J Mol Sci. 2022 Oct 1;23(19):11610. doi: 10.3390/ijms231911610 (PMC9569960; doi:10.3390/ijms231911610)
Supplement: Supplementary file 1 [file ijms-23-11610-s001.zip]

Archive with 1 entries (1 files):
- ijms-1926579-supplementary.pdf
